# Supplementary material for: Nano-Sized Extracellular Matrix Particles Lead to Therapeutic Improvement for Cutaneous Wound and Hindlimb Ischemia
Source: Int J Mol Sci. 2021 Dec 9;22(24):13265. doi: 10.3390/ijms222413265 (PMC8705579; doi:10.3390/ijms222413265)
Supplement: Supplementary file 1 [file ijms-22-13265-s001.zip]

Archive with 1 entries (1 files):
- ijms-1460724-supplementary.pdf
